# Supplementary material for: Genotypic and Phenotypic Characterization of Pseudomonas atacamensis EMP42 a PGPR Strain Obtained from the Rhizosphere of Echinocactus platyacanthus (Sweet Barrel)
Source: Microorganisms. 2024 Jul 24;12(8):1512. doi: 10.3390/microorganisms12081512 (PMC11356332; doi:10.3390/microorganisms12081512)
Supplement: Supplementary file 1 [file microorganisms-12-01512-s001.zip]

Archive with 2 entries (2 files):
- Figure S1_Pan-Core curve.pdf
- Table S1_Genes involved in the PGPR characteristics of P. Atacamensis EMP42.xlsm
