# Supplementary material for: Genotypic and Phenotypic Characterization of Pseudomonas atacamensis EMP42 a PGPR Strain Obtained from the Rhizosphere of Echinocactus platyacanthus (Sweet Barrel)
Source: Microorganisms. 2024 Jul 24;12(8):1512. doi: 10.3390/microorganisms12081512 (PMC11356332; doi:10.3390/microorganisms12081512)
Supplement: Supplementary file 1 [file microorganisms-12-01512-s001.zip › Table S1_Genes involved in the PGPR characteristics of P. Atacamensis EMP42.xlsm]

## Sheet: Hoja1
Table S1: Genes involved in the PGPR characteristics of P. Atacamensis EMP42
PGPR trait	Gene	Product name
IAA production	iaaM	Monoamine oxidase
	N	Nitrilase/cyanide hydratase and apolipoprotein N-acyltransferase
	trpA	Tryptophan synthase alpha chain
	trpB	Tryptophan synthase beta chain
	trpC	Indole glycerophosphate synthase
	trpD	Anthranilate phosphoribosyltransferase
	trpF	Phosphoribosylanthranilate isomerase
Motility and chemotaxis	bdlA_1	Methyl-accepting chemotaxis sensor/transducer protein
	cheA	Chemotaxis protein CheA CDS
	cheB	Chemotaxis response regulator protein-glutamate methylesterase CheB
	cheR	Chemotaxis protein methyltransferase
	cheV	Chemotaxis protein CheV CDS
	cheW	Chemotaxis signal transduction protein CheW
	cheY	Chemotaxis response regulator CheY CDS
	cheZ	Chemotaxis response - phosphatase CheZ
	cpaB	Flp pilus assembly protein CpaB
	cpaC	Flp pilus assembly protein CpaC
	cpaE	Flp pilus assembly protein CpaE
	CS1	CS1-pili formation C-terminal domain-containing protein CDS
	ctpH	Methyl-accepting chemotaxis protein CtpH
	ctpL	Methyl-accepting chemotaxis sensor/transducer protein
	flaA	Flagellin protein FlaA
	flaG	Flagellar protein FlaG
	fleN	Flagellar synthesis regulator FleN
	flgB	Flagellar basal body rod protein FlgB
	flgC	Flagellar basal body rod protein FlgC
	flgD	Flagellar hook assembly protein FlgD
	flgE	Flagellar hook protein FlgE
	flgF	Flagellar basal body rod protein FlgF
	flgG	Flagellar basal-body rod protein FlgG
	flgH	Flagellar basal body L-ring protein FlgH
	flgI	Flagellar basal body P-ring protein FlgI
	flgJ	Flagellar assembly peptidoglycan hydrolase FlgJ
	flgK	Flagellar hook-associated protein FlgK
	flgL	Flagellar hook-associated protein FlgL
	flgM	Flagellar biosynthesis anti-sigma factor FlgM
	flgN	Flagellar protein FlgN
	flhA	Flagellar biosynthesis protein FlhA
	flhB	Flagellar biosynthesis protein FlhB
	flhF	Flagellar biosynthesis protein FlhF
	fliA	RNA polymerase sigma factor for flagellar operon
	fliE	Flagellar hook-basal body complex protein FliE
	fliF	Flagellar basal-body MS-ring/collar protein FliF
	fliG	Flagellar motor switch protein FliG
	fliH	Flagellar assembly protein FliH
	fliI	Flagellar protein export ATPase FliI
	fliJ	Flagellar export protein FliJ
	fliK	Flagellar hook-length control protein FliK
	fliL	Flagellar basal body-associated protein FliL
	fliM	Flagellar motor switch protein FliM
	fliP	Flagellar type III secretion system pore protein FliP
	fliQ	Flagellar biosynthesis protein FliQ
	fliR	Flagellar biosynthetic protein FliR
	fliS	Flagellar biosynthesis protein FliS
	fliT	Flagellar protein FliT
	flp	Flp family type IVb pilin
	flp/fap	Flp/Fap pilin component
	gcbA	Chemotaxis response regulator protein-glutamate methylesterase
	gspG	Type II secretion system major pseudopilin GspG
	gspH	Type II secretion system minor pseudopilin GspH
	gspH/fimT	GspH/FimT family pseudopilin
	gspK	Type II secretion system minor pseudopilin GspK
	mcpA_1	Methyl-accepting chemotaxis protein
	mcpA_2	Methyl-accepting chemotaxis protein
	mcpH_1	Methyl-accepting chemotaxis sensor/transducer protein
	mcpH_2	Chemotaxis sensory transducer
	mcpP_2	Chemotaxis sensory transducer
	mcpQ_1	Methyl-accepting chemotaxis protein
	mcpS	Methyl-accepting chemotaxis protein McpS
	mcpU_2	Methyl-accepting chemotaxis sensor/transducer protein
	mcpU_3	Methyl-accepting chemotaxis sensor/transducer protein
	motA	Flagellar motor stator protein MotA
	motD	Flagellar motor protein MotD
	motB	Flagellar motor protein MotB
	PAS	PAS domain-containing methyl-accepting chemotaxis protein
	pctA	Methyl-accepting chemotaxis protein PctA
	pctB	Methyl-accepting chemotaxis protein PctB
	pctC	Methyl-accepting chemotaxis sensory transducer with Cache sensor
	pilA	Type IV pilin PilA
	pilB	Type IV-A pilus assembly ATPase PilB
	pilC	Type 4 pilus biogenesis protein PilC
	pilE	Type IV pilus biogenesis protein PilE
	pilF	Type IV pilus biogenesis protein PilF
	pilG	Pilus production protein PilG
	pilH	Twitching motility by controlling pilus function protein PilH
	pilM	Pilus assembly protein PilM
	pilN	Type IV pilus biogenesis protein PilN
	pilO	Type 4a pilus biogenesis protein PilO
	pilP	Pilus assembly protein PilP
	pilQ	Type IV pilus biogenesis protein PilQ
	pilT	Type IV pili twitching motility protein PilT
	pilV	Type IV pilus modification protein PilV
	pilW	Type IV pilus assembly protein PilW
	pilZ	Type IV pilus assembly protein PilZ
	sfnR	Sigma-54-dependent transcriptional regulator
	tadB	Flp pilus assembly protein TadB
	tadC	Flp pilus assembly protein TadC
	tadD	Flp pilus assembly protein TadD
	tadG	pilus assembly protein TadG-related protein
	tfp	Tfp pilus assembly protein FimV
	wspA	Methyl-accepting chemotaxis protein WspA
	wspC	Chemotaxis protein methyltransferase
	ycgR	Flagellar brake protein YcgR
Phosphate solubilization	APl	Alkaline phosphatase family protein
	ASGA	1-acyl-sn-glycerol-3-phosphate acyltransferase
	corC	Magnesium and cobalt efflux protein CorC
	NaPi	Sodium-dependent phosphate transporter
	phoB	Phosphate regulon transcriptional regulatory protein PhoB (SphR)
	phoD	Alkaline phosphatase D family protein
	phoH	Predicted ATPase related to phosphate starvation-inducible protein PhoH
	phoHv	Phosphate starvation-inducible protein PhoH, predicted ATPase
	phoP	Alkaline phosphatase synthesis transcriptional regulatory protein PhoP
	phoQ	Sensor histidine kinase PhoQ
	phoR	Phosphate regulon sensor protein PhoR (SphS)
	phoU	Phosphate transport system regulatory protein PhoU
	pitA	Low-affinity inorganic phosphate transporter
	pntA	NAD(P) transhydrogenase subunit alpha
	pntB	NAD(P) transhydrogenase subunit beta
	ppa	Inorganic pyrophosphatase
	ppaX	Inorganic pyrophospatase PpaX
	ppk	Polyphosphate kinase
	ppx	Exopolyphosphatase
	ptsA	Phosphate transport system permease protein PstA
	ptsB	Phosphate transport ATP-binding protein PstB
	ptsC	Phosphate transport system permease protein PstC
	ptsS	Phosphate ABC transporter, periplasmic phosphate-binding protein PstS
	sthA	Soluble pyridine nucleotide transhydrogenase
	surE	5'-nucleotidase SurE-Exopolyphosphatase
	ybeY	Metal-dependent hydrolase YbeY, involved in rRNA and/or ribosome maturation and assembly
	ybeZ	Phosphate starvation-inducible protein PhoH, predicted ATPase
Siderophore production	bfrD	TonB-dependent siderophore receptor
	btuB	TonB-dependent hemin, ferrichrome receptor @ Iron siderophore receptor protein
	cntO	TonB-dependent siderophore receptor
	fcuA	TonB-dependent ferric achromobactin receptor protein
	fecA	Iron(III) dicitrate transport protein FecA Iron siderophore receptor protein
	fecL	Sigma-70 factor FpvI (ECF subfamily), controling pyoverdin biosynthesis-Sigma factor, ECF subfamily
	fecR	Iron siderophore sensor protein
	fhuA	TonB-dependent siderophore receptor
	IUP	Iron uptake protein
	lgrB	Non-ribosomal peptide synthetase modules, pyoverdine. Siderophore biosynthesis non-ribosomal peptide synthetase modules
	pbuA	Ferric-pseudobactin M114 receptor PbuA
	pupB	Outer membrane ferripyoverdine receptor
	pvdA	L-ornithine 5-monooxygenase, PvdA of pyoverdin biosynthesis-Siderophore biosynthesis protein, monooxygenase
	pvdE	PvdE, pyoverdine ABC export system, fused ATPase and permease components
	pvdH	Pyoverdin biosynthesis protein PvdH, L-2,4-diaminobutyrate:2-oxoglutarate aminotransferase
	pvdI	Pyoverdine sidechain non-ribosomal peptide synthetase PvdI. Siderophore biosynthesis non-ribosomal peptide synthetase modules
	pvdJ/pvdD/pvdP	PvdJ/PvdD/PvdP-like protein
	pvdL	Pyoverdine chromophore precursor synthetase PvdL-Siderophore biosynthesis non-ribosomal peptide synthetase modules
	pvdM	Pyoverdine-tailoring dipeptidase-like protein PvdM
	pvdN	Pyoverdin biosynthesis protein PvdN, putative aminotransferase, class V
	pvdO	SUMF1/EgtB/PvdO family nonheme iron enzyme
	pvdQ	Acyl-homoserine lactone acylase PvdQ
	pvdS	Sigma factor PvdS, controling pyoverdin biosynthesis
	pvdU	PvdO, pyoverdine responsive serine/threonine kinase (predicted by OlgaV)
	pvdY	Hypothetical protein PvdY @ Siderophore synthetase small component, acetyltransferase
	sbnA	2,3-diaminopropionate for siderophore biosynthesis protein SbnA
	sbnB	2,3-diaminopropionate for siderophore biosynthesis protein SbnB
	yqjH	Siderophore-interacting protein
Biocontrol	ABM	Antibiotic biosynthesis monooxygenase
	araC	AraC family transcriptional regulator
	arpC	Antibiotic efflux pump outer membrane protein ArpC
	BIP	Bacteriocin immunity protein
	btuB_3	TonB-dependent receptor; Outer membrane receptor for ferrienterochelin and colicins
	cim	Colicin E3-like toxin immunity protein
	CvpA	Membrane protein required for colicin V production
	E3/S6	Colicin E3/pyocin S6 family cytotoxin CDS
	FUR	ferric iron uptake transcriptional regulator
	hcnA	Hydrogen cyanide synthase subunit HcnA
	hcnB	Cyanide-forming glycine dehydrogenase subunit HcnB
	hcnC	Hydrogen cyanide synthase subunit HcnC
	hcpA	Hcp family type VI secretion system effector CDS
	imm	Colicin E3-like toxin immunity protein
	pepSY	Peptidase
	prsD	Type I secretion system ATPase @ ABC-type protease exporter, ATP-binding component PrtD/AprD
	prsE	Type I secretion membrane fusion protein, HlyD family @ Type I secretion system, membrane fusion protein LapC
	S	S-type pyocin domain-containing protein CDS
	S6	Pyocin S6 family toxin immunity protein
